# Supplementary material for: The association between parent-child communication and adolescents’ non-cognitive abilities: An examination of the chain mediating effect
Source: PLoS One. 2026 Jan 2;21(1):e0338946. doi: 10.1371/journal.pone.0338946 (PMC12758772; doi:10.1371/journal.pone.0338946)
Supplement: S1 File — (ZIP) [file pone.0338946.s001.zip]

Archive with 6 entries (6 files):
- cepsw2parentEN.dta
- cepsw2principalEN.dta
- cepsw2studentEN.dta
- cepsw2teacherEN.dta
- working_data.do
- working_data.dta
