# Supplementary material for: The association between parent-child communication and adolescents’ non-cognitive abilities: An examination of the chain mediating effect
Source: PLoS One. 2026 Jan 2;21(1):e0338946. doi: 10.1371/journal.pone.0338946 (PMC12758772; doi:10.1371/journal.pone.0338946)
Supplement: S1 File — (ZIP) [file pone.0338946.s001.zip › working_data.do]

corr2docx LnET PD PC PA EC WP SS FS HS HE using E:\Stata17\corr.docx,replace star
//descriptives
desctable LnET PCC NCA SS sex OC HK FE PE HB ST SQ SE SD,filename("descriptivesEX1")dec(3) 
//Normal Distribution Test
sktest ET
//Correlation analysis 
pwcorr PCC  SS LnET NCA,sig
logout, save(mytable) word replace: pwcorr_a PCC  SS LnET NCA, star1(0.001) star5(0.05) star10(0.01)
global control_var "sex OC HK FE PE HB ST SQ SE SD"

**PCA analysis***

factortest EC WP OG OP KN
pca EC WP OG OP KN
factor EC WP OG OP KN,pcf
predict f1 f2
gen NC=(0.3976/0.6212)*f1+(0.2235/0.6212)*f2
 //Chain mediating effect：PCC->SS->NCA

reg NCA PCC $control_var ,robust
est sto m1
reg SS PCC $control_var ,robust
est sto m2
reg LnET PCC  SS    $control_var ,robust
est sto m3
reg NCA PC SS  LnET  $control_var ,robust
est sto m4
esttab  m1 m2 m3 m4 using Chainmediating.rtf,   t(%6.3f) nogap compress  stats(N r2 t F p , fmt(%9.3f %9.3f %9.3f %9.3f))  star(* 0.1 ** 0.05 *** 0.01) replace
esttab  m1 m2 m3 m4 using Chainmediating_2.rtf,  se(%6.3f) nogap compress  stats(N r2 t F p , fmt(%9.3f %9.3f %9.3f %9.3f))  star(* 0.1 ** 0.05 *** 0.01) replace

esttab  m2 //中介2：陪伴->社会支持->体育锻炼->非认知
reg2docx m2 using E:/Stata17/reg5.docx, replace scalars(N F r2 a(%9.2f))  b(%9.3f) se(%7.2f) title(table2: 0LS regression results) mtitles("1" )

reg SS PC $control_var
est sto m1
reg LnET PC $control_var
est sto m2
reg LnET SS $control_var
est sto m3
esttab m1 m2 m3  //中介2：交流->社会支持->体育锻炼->非认知
reg2docx m1 m2 m3  using E:/Stata17/reg2.docx, replace scalars( F r2 a(%9.2f))  b(%9.3f) t(%7.2f) title(table2: 0LS regression results) mtitles("SS" "LnET" "3"  )


logout,save(mytable) word replace : tabstat LnET PC NC WP KN OG OP EC SS  sex OC HK FE PE FB SC SQ SE SD ,s(N mean sd min  max) f(%12.3f) c(s)  //描述性统计


//Heterogeneity analysis
global control_var1 "sex OC FE PE HB ST SQ SE SD"
reg NCA PC $control_var1 if HK ==1,robust
est sto m5
reg NCA PC $control_var1 if HK ==0,robust
est sto m6

global control_var2 "sex HK FE PE HB ST SQ SE SD"
reg NCA PC $control_var2 if OC ==1,robust
est sto m7
reg NCA PC $control_var2 if OC ==0,robust
est sto m8

esttab  m5 m6 m7 m8 using Heterogeneity.rtf,  se(%12.3f) r2 nogap compress  stats(N r2 p, fmt(%9.3f %9.3f %9.3f %9.3f))  star(* 0.1 ** 0.05 *** 0.01) replace
